# Supplementary material for: Preclinical Evaluation of a Noncontact Simultaneous Monitoring Method for Respiration and Carotid Pulsation Using Impulse-Radio Ultra-Wideband Radar
Source: Sci Rep. 2019 Aug 15;9:11892. doi: 10.1038/s41598-019-48386-9 (PMC6695386; doi:10.1038/s41598-019-48386-9)
Supplement: Supplementary file 1 — Supplementary Table 1 and 2 [file 41598_2019_48386_MOESM1_ESM.xlsx]

## Sheet: Supplementary Table 1
Bandwidth	7.25 ~ 10.20 GHz
Center Frequency	8.75 GHz
Azimuth / elevation	Both 65°
Power Consumption	< 120 mW
Maximum Pulse Repetition Frequency	40.5 MHz
Pulse Width	0.8ns

## Sheet: Supplementary Table 2
													Comorbidities
Radar Number	ECG	Experiment date	Sex	Age	Primary diagnosis	Hieght	Weight	BMI	Systolic BP	Diastolic BP	Heart rate	Respiratory rate	Hypertension	Diabetes	Coronary artery disease	Congestive heart disease	Stroke	Chronic kidney disease	Inclusion	Reason for exclusion
1	NSR	2018-06-05	Male	53	Paroxysmal atrial fibrillation	163	58	21.8	112	75	41	14	No	No	No	No	Yes	No	Yes	N/A
2	AF	2018-06-26	Female	64	Persistent atrial fibrillation	153.7	57.5	24.3	117	72	75	21	No	No	No	Yes	No	No	Yes	N/A
3	AF	2018-06-26	Male	60	Persistent atrial fibrillation	167.6	73.9	26.3	143	90	82	21	No	No	No	Yes	No	No	Yes	N/A
4	NSR	2018-06-26	Male	74	Paroxysmal atrial fibrillation	172	58	19.6	139	66	54	14	No	No	Yes	No	No	No	Yes	N/A
5	AF	2018-06-26	Female	66	Persistent atrial fibrillation	160.9	66.6	25.7	112	75	84	12.5	Yes	No	No	No	No	No	Yes	N/A
6	NSR	2018-08-06	Male	62	Paroxysmal atrial fibrillation	171	77.5	26.5	115	64	64	12	Yes	No	No	No	No	No	Yes	N/A
7	NSR	2018-08-06	Female	33	Unstable angina	160	90	35.2	109	63	70	22	No	No	Yes	No	No	No	Yes	N/A
8	NSR	2018-08-06	Male	83	Hypertension	167.4	64.7	23.1	126	71	78	22	No	No	No	No	No	No	Yes	N/A
9	NSR	2018-08-06	Male	69	Paroxysmal atrial fibrillation	164.7	76.8	28.3	131	79	78	20	Yes	Yes	Yes	No	Yes	No	Yes	N/A
10	NSR	2018-08-06	Male	59	Non-ST segment elevation MI	168	70.9	25.1	134	81	65	17	No	Yes	Yes	No	No	No	Yes	N/A
11	NSR	2018-08-06	Male	67	Hypertension	153.8	63.6	26.9	128	82	90	18	Yes	No	No	No	No	No	Yes	N/A
12	AF	2018-08-06	Male	59	Persistent atrial fibrillation	171.2	70.5	24.1	131	93	86	21	Yes	Yes	No	No	No	No	Yes	N/A
13	NSR	2018-08-06	Female	69	Unstable angina	148.4	61.8	28.1	103	61	61	15	No	No	Yes	No	No	No	Yes	N/A
14	NSR	2018-08-06	Male	69	Lower extremity artery disease	168.5	66.6	23.5	127	78	88	19	No	Yes	No	No	No	No	Yes	N/A
15	NSR	2018-08-06	Male	48	Paroxysmal atrial fibrillation	169	81.1	28.4	137	98	68	17	Yes	Yes	No	No	No	No	Yes	N/A
16	NSR	2018-08-07	Male	60	Paroxysmal atrial fibrillation	168.8	73.2	25.7	133	87	56	18	No	No	No	No	No	No	Yes	N/A
17	NSR	2018-08-07	Male	54	Paroxysmal atrial fibrillation	174.9	62.5	20.4	100	66	72	13	No	No	No	No	Yes	No	Yes	N/A
18	NSR	2018-08-08	Male	70	Paroxysmal atrial fibrillation	154.6	64.1	26.8	112	56	115	22	Yes	Yes	Yes	Yes	No	No	No	Presence of frequent VPCs
19	AF	2018-08-16	Male	56	Persistent atrial fibrillation	173	65	21.7	110	90	80	19	No	No	No	Yes	No	No	Yes	N/A
20	NSR	2018-08-10	Male	66	Unstable angina	170.8	81.3	27.9	145	81	61	16	Yes	No	Yes	No	No	No	Yes	N/A
21	NSR	2018-08-10	Male	37	ST-segment elevation MI	167.8	91.9	32.6	147	97	95	18	Yes	No	Yes	No	No	No	Yes	N/A
22	AF	2018-08-10	Male	72	Unstable angina	173	71	23.7	130	80	74	15	Yes	No	Yes	No	Yes	No	Yes	N/A
23	NSR	2018-08-10	Male	73	Unstable angina	165.2	61	22.4	101	73	81	11	Yes	No	Yes	No	No	No	Yes	N/A
24	AF	2018-08-13	Male	81	Persistent atrial fibrillation	163.4	55.5	20.8	115	69	78	18	No	No	No	No	No	No	Yes	N/A
25	AF	2018-08-13	Female	85	Persistent atrial fibrillation	148.5	54.2	24.6	117	64	86	14	No	No	No	No	No	No	Yes	N/A
26	NSR	2018-08-14	Female	79	Sick sinus syndrome	147.7	56.5	25.9	118	63	62	17	No	No	No	No	No	No	Yes	N/A
27	AF	2018-08-14	Male	58	Persistent atrial fibrillation	175.4	73.5	23.9	114	84	94	20	No	No	No	No	No	No	Yes	N/A
28	AF	2018-08-08	Male	80	Persistent atrial fibrillation	160	55	21.5	123	61	75	18	Yes	No	Yes	Yes	No	No	No	Presence of frequent VPCs
29	NSR	2018-08-16	Male	61	Sick sinus syndrome	165.3	69.3	25.4	144	73	61	18	No	No	No	No	No	No	Yes	N/A
30	AF	2018-08-16	Male	46	Persistent atrial fibrillation	186	102	29.5	108	74	77	9	Yes	No	No	No	No	No	Yes	N/A
31	NSR	2018-08-16	Male	75	Paroxysmal atrial fibrillation	166	72	26.1	100	60	62	17	No	No	No	No	No	No	Yes	N/A
32	AF	2018-08-20	Female	87	Persistent atrial fibrillation	143	39	19.1	129	83	77	19	No	No	No	No	No	No	Yes	N/A
33	AF	2018-08-20	Female	82	Persistent atrial fibrillation	152.6	54	23.2	110	75	74	16	Yes	No	No	Yes	No	Yes	Yes	N/A
34	AF	2018-08-20	Male	72	Persistent atrial fibrillation	173	68	22.7	144	90	76	23	Yes	Yes	No	No	Yes	No	Yes	N/A
35	AF	2018-08-20	Female	76	Persistent atrial fibrillation	152	39	16.9	100	60	76	12.5	No	No	No	No	No	No	Yes	N/A
AF, atrial brillation; NSR, normal sinus rhythm; ECG, electrocardiography; BMI, body mass index; BP, blood pressure; VPC, ventricular premature complex
